# Supplementary material for: Effect of Crosslinking Agents on Chitosan Hydrogel Carriers for Drug Loading and Release for Targeted Drug Delivery
Source: Gels. 2024 Jun 26;10(7):421. doi: 10.3390/gels10070421 (PMC11276364; doi:10.3390/gels10070421)
Supplement: Supplementary file 1 [file gels-10-00421-s001.zip]

Archive with 1 entries (1 files):
- gels-3049228-supplementary.pdf
